# Supplementary material for: A non-parametric significance test to compare corpora
Source: PLoS One. 2019 Sep 19;14(9):e0222703. doi: 10.1371/journal.pone.0222703 (PMC6752893; doi:10.1371/journal.pone.0222703)
Supplement: S1 Code — Code required to reproduce all results presented in the paper. (ZIP) [file pone.0222703.s001.zip]

Archive with 17 entries (17 files):
- dispersion.do
- test_agreement.do
- ttr_p_values.do
- analyze_ttr.do
- results_perm_table.do
- permtest_4_selected_words.do
- permtest.do
- call_permtest.do
- example.do
- graph_counts.do
- fig_ttr.do
- cards.do
- call_cards.do
- select.do
- get_data.do
- treetag.ado
- _master.do
