# Supplementary material for: A non-parametric significance test to compare corpora
Source: PLoS One. 2019 Sep 19;14(9):e0222703. doi: 10.1371/journal.pone.0222703 (PMC6752893; doi:10.1371/journal.pone.0222703)
Supplement: S1 Code — Code required to reproduce all results presented in the paper. (ZIP) [file pone.0222703.s001.zip › dispersion.do]

clear
set seed 13456

input y1 y2 author
1 2 0
1 2 0
1 2 0
1 2 0    
6 2 0
1 1 1
1 1 1
1 1 1  
1 1 1   
1 1 1
end

permute y2 sum=r(mean), seed(900542) left nodots nowarn nodrop reps(1000)	: sum y2 if author     

permute y1 sum=r(mean), seed(900542) left nodots nowarn nodrop reps(1000)	: sum y1 if author     

exit
