# Supplementary material for: A non-parametric significance test to compare corpora
Source: PLoS One. 2019 Sep 19;14(9):e0222703. doi: 10.1371/journal.pone.0222703 (PMC6752893; doi:10.1371/journal.pone.0222703)
Supplement: S1 Code — Code required to reproduce all results presented in the paper. (ZIP) [file pone.0222703.s001.zip › test_agreement.do]

local dir `c(pwd)'
use t_vs_perm, clear


bysort match_shakespeare match_austen ttest_100 permtest_100: gen howmany=_n

*keep if howmany==1

*keep if lemma=="brother"|lemma=="she"|lemma=="he"|lemma=="woman"

gen perm_sig="no"

replace perm_sig="yes" if permtest_`1'<`2'

gen ttest_sig="no"

replace ttest_sig="yes" if ttest_`1'<`2'

tab ttest_sig perm_sig , col

gen agreement="no"
replace agreement="yes" if (ttest_`1'>=`2'&permtest_`1'>=`2')|(ttest_`1'<`2'&permtest_`1'<`2')

tab agreement

keep if agreement=="no"

sum ttest_`1' permtest_`1'

exit
/*
corr permtest_100 ttest_100
local rho: di %4.3f r(rho)

scatter permtest_100 ttest_100, ms(Oh) ytitle("Permutation {it: p}-value") xtitle("{it:t}-test {it: p}-value") ///
 note("Correlation: {it:r} = `rho'}") scheme(s2mono) aspectratio(1) yscale(nofextend) xscale(nofextend) ///
 graphregion(color(white)) ylabel(.1(.1).6,grid) xlabel(.1(.1).6,grid)
*/


gen agreement="no"
replace agreement="yes" if (ttest_100>=`2'&permtest_100>=`2')|(ttest_100<`2'&permtest_100<`2')

bysort agreement: sum freq

sum freq
exit

keep if agreement=="no"

sum ttest_100

exit

count if (ttest_1000>=`2'&permtest_1000>=`2')|(ttest_1000<`2'&permtest_1000<`2')

count if (ttest_10000>=`2'&permtest_10000>=`2')|(ttest_10000<`2'&permtest_10000<`2')

di _N

*keep if !((ttest_100>=`2'&permtest_100>=`2')|(ttest_100<`2'&permtest_100<`2'))

exit
reg permtest_100 ttest_100

lowess permtest_100 ttest_100

*corr t* p*

*keep if (ttest_100<`2'&permtest_100>=`2')

exit
