# Supplementary material for: A non-parametric significance test to compare corpora
Source: PLoS One. 2019 Sep 19;14(9):e0222703. doi: 10.1371/journal.pone.0222703 (PMC6752893; doi:10.1371/journal.pone.0222703)
Supplement: S1 Code — Code required to reproduce all results presented in the paper. (ZIP) [file pone.0222703.s001.zip › ttr_p_values.do]

clear
set obs 1
gen attribute="ttr"
gen pN100=.
gen pN250=.
gen pN1000=.
gen pN10000=.
save ttr_p_values, replace
qui {
foreach length in 100 250 1000 10000 {
	use ttr_`length'.dta, clear

	sum ttr if author=="shakespeare"
 	local shakespeare=r(mean)
 	
 	sum ttr if author=="austen"
 	local austen=r(mean)
 	
 	if (`shakespeare'-`austen')>=0 {
 		local side right
 	}
 	else {
 		local side left
 	}
	noisily permute ttr t=r(mean), saving(ttr_original_`length', replace) seed(900542) reps(100000) nodots nodrop nowarn right: sum ttr if author=="shakespeare"
	mat c=r(c)
	local c=c[1,1]
	use ttr_p_values, clear
	replace pN`length'=`c'/100000
	save ttr_p_values, replace
}
}

	exit
		
