# Supplementary material for: A non-parametric significance test to compare corpora
Source: PLoS One. 2019 Sep 19;14(9):e0222703. doi: 10.1371/journal.pone.0222703 (PMC6752893; doi:10.1371/journal.pone.0222703)
Supplement: S1 Code — Code required to reproduce all results presented in the paper. (ZIP) [file pone.0222703.s001.zip › analyze_ttr.do]

use ttr_250.dta, clear

replace ttr=ttr/250
bysort author: sum ttr

qui  sum ttr if author=="austen"

local Mx=r(mean)
local nx=r(N)
local sx2=r(sd)^2

qui  sum ttr if author=="shakespeare"

local My=r(mean)
local ny=r(N)
local sy2=r(sd)^2

di (`Mx'-`My')/(`sx2'/`nx'+`sy2'/`ny')^(1/2)
ttest ttr, by(author) 

gen author_bin=1
replace author_bin=0 if author=="shakespeare"


corr ttr author_bin
scalar r1=r(rho)
local r1=r(rho)

gen author_bin2=0
replace author_bin2=1 if author=="shakespeare"

corr ttr author_bin2
scalar r2=r(rho)
local r2=r(rho)

di r1
di r2
di abs(r1)-abs(r2)
di abs(`r1')-abs(`r2')

di abs(r1)-abs(`r1')
di abs(r2)-abs(`r2')


ttest ttr, by(author_bin)
ttest ttr, by(author_bin2)
local n=_N
di r1*sqrt((`n'-2)/(1-r1^2))
di r2*sqrt((`n'-2)/(1-r2^2))

*Stop working with macros!
di `r1'*sqrt((`n'-2)/(1-`r1'^2))
di `r2'*sqrt((`n'-2)/(1-`r2'^2))


	*generate mock data
	sum ttr if author=="shakespeare"
	local N=r(N)
	set seed 905042
	gen random=runiform()
	sort random
	gen mock_author="austen"
	replace mock_author="shakespeare" if _n<=`N'
	
		*Mock data ttest + permutation test
		ttest ttr, by(mock_author) 
	

 		qui sum ttr if mock_author=="shakespeare"
 		local shakespeare=r(mean)
 		
 		qui sum ttr if mock_author=="austen"
 		local austen=r(mean)
 		
 		if (`shakespeare'-`austen')>=0 {
 			local side right
 		}
 		else {
 			local side left
 		}
 		*2: permutation test
		permute ttr t=r(mean), saving(ttr_mock, replace) seed(900542) reps(100000) nodots nodrop nowarn right: qui sum ttr if mock_author=="shakespeare"

		*Real data ttest + permutation test
		ttest ttr, by(author) 
	
		sum ttr if author=="shakespeare"
 		local shakespeare=r(mean)
 		
 		sum ttr if author=="austen"
 		local austen=r(mean)
 		
 		if (`shakespeare'-`austen')>=0 {
 			local side right
 		}
 		else {
 			local side left
 		}
		permute ttr t=r(mean), saving(ttr_original, replace) seed(900542) reps(100000) nodots nodrop nowarn right: qui sum ttr if author=="shakespeare"
		
		exit
		
