# Supplementary material for: A non-parametric significance test to compare corpora
Source: PLoS One. 2019 Sep 19;14(9):e0222703. doi: 10.1371/journal.pone.0222703 (PMC6752893; doi:10.1371/journal.pone.0222703)
Supplement: S1 Code — Code required to reproduce all results presented in the paper. (ZIP) [file pone.0222703.s001.zip › results_perm_table.do]

use t_vs_perm, clear

	foreach len in 100 250 1000 10000 {
			count if (ttest_`len'>=.01&permtest_`len'>=.01)|(ttest_`len'<.01&permtest_`len'<.01)
		 	local t_`len': di %6.5f r(N)/_N
		}

use four_selected_words, clear
sort lemma
keep lemma permtest_*

local n=_N+1
set obs `n'

replace lemma="TTR" in `n'
	foreach len in 100 250 1000 10000 {
		replace permtest_`len'=0 in `n'
	}
	

local n=_N+1
set obs `n'

replace lemma="Agreement rate" in `n'
	foreach len in 100 250 1000 10000 {
		replace permtest_`len'=`t_`len'' in `n'
	}
		
exit
gen TTR=0
gen agreement=.
	
	exit
