# Supplementary material for: A non-parametric significance test to compare corpora
Source: PLoS One. 2019 Sep 19;14(9):e0222703. doi: 10.1371/journal.pone.0222703 (PMC6752893; doi:10.1371/journal.pone.0222703)
Supplement: S1 Code — Code required to reproduce all results presented in the paper. (ZIP) [file pone.0222703.s001.zip › permtest_4_selected_words.do]

global dir `c(pwd)'
local group `1'
local reps `2'

*Program to calculate information

capture program drop permtest
program permtest
args repetitions length varname lemma
	use `"$dir\cards\\`varname'_`length'"', clear 
 		*1: ttest with 
 		ttest v, by(author) 
 		global t=r(t)
 		if $t<0 {
 			global tp_value=r(p_l)
 		}
 		else {
 			global tp_value=r(p_u)
 		}
 		
 		sum v if author=="shakespeare", meanonly
 		local shakespeare=r(mean)
 		
 		sum v if author=="austen", meanonly
 		local austen=r(mean)
 		
 		/* If left is specified, an estimate of Pr(T*<=T) is produced, where T* is the test statistic and T is its observed value. 
 		If right is specified, an estimate of Pr(T*>=T) is produced.
 		Here: if the difference between Shakespeare and Austen is >= than 0, we want to know in how many cases we find an even bigger difference.
 		This will be the case when the Shakespeare mean for the permuted data, i.e. T*, is at least as big as the observed Shakespeare mean, i.e. T.
 		Put differently: T* >=T so right sided test */
 		
 		if (`shakespeare'-`austen')>=0 {
 			local side right
 		}
 		else {
 			local side left
 		}
 		*2: permutation test
 			set seed 900542
		permute v mean=r(mean), saving(`lemma'_`length', replace) reps(`repetitions') nodrop nowarn `side': sum v if author=="shakespeare", meanonly
		mat c=r(c)
		global c=c[1,1]
end		

use selected, clear	
keep if lemma=="brother"|lemma=="she"|lemma=="he"|lemma=="woman"
foreach len in 100 250 1000 10000 {
			gen double ttest_`len'=.
			gen double permtest_`len'=.
		}
gen reps=`1'
save four_selected_words, replace

*Calculate information

qui {
forvalues i=1/4 {
	use four_selected_words, clear	
	local lemma=lemma[`i']
	local variablename=variablename[`i']
		foreach len in 10000 1000 250 100 {
			noisily di `"`lemma' (length: `len')"'
		permtest `1' `len' `variablename' `lemma'
		use four_selected_words, clear	
		replace ttest_`len'=$tp_value in `i'
		replace permtest_`len'=$c/`1' in `i' 
		save four_selected_words, replace
	}
	}
}

exit
