# Supplementary material for: A non-parametric significance test to compare corpora
Source: PLoS One. 2019 Sep 19;14(9):e0222703. doi: 10.1371/journal.pone.0222703 (PMC6752893; doi:10.1371/journal.pone.0222703)
Supplement: S1 Code — Code required to reproduce all results presented in the paper. (ZIP) [file pone.0222703.s001.zip › permtest.do]

global dir `c(pwd)'
local group `1'
local reps `2'

*Program to calculate information

capture program drop permtest
program permtest
args repetions length varname
	use `"$dir\cards\\`varname'_`length'"', clear 
 		*1: ttest with 
 		ttest v, by(author) 
 		global t=r(t)
 		if $t<0 {
 			global tp_value=r(p_l)
 		}
 		else {
 			global tp_value=r(p_u)
 		}
 		
 		sum v if author=="shakespeare", meanonly
 		local shakespeare=r(mean)
 		
 		sum v if author=="austen", meanonly
 		local austen=r(mean)
 		
 		/* If left is specified, an estimate of Pr(T*<=T) is produced, where T* is the test statistic and T is its observed value. 
 		If right is specified, an estimate of Pr(T*>=T) is produced.
 		Here: if the difference between Shakespeare and Austen is >= than 0, we want to know in how many cases we find an even bigger difference.
 		This will be the case when the Shakespeare mean for the permuted data, i.e. T*, is at least as big as the observed Shakespeare mean, i.e. T.
 		Put differently: T* >=T so right sided test */
 		
 		if (`shakespeare'-`austen')>=0 {
 			local side right
 		}
 		else {
 			local side left
 		}
 		*2: permutation test
 			set seed 900542
		permute v mean=r(mean), reps(`repetions') nodots nodrop nowarn `side': sum v if author=="shakespeare", meanonly
		mat c=r(c)
		global c=c[1,1]
		
		clear
		set obs 1
		gen double tp_value=$tp_value
		gen double c=$c
		save "$dir\permutations\\`varname'_`length'.dta", replace
end		

*Calculate information
	
qui {
use group_`group', clear
local till=_N

forvalues i=1/`till' {
	use group_`group', clear
	local lemma=lemma[`i']
	local variablename=variablename[`i']
	noisily di "`variablename': `i' of `till'"
	foreach len in 100 250 1000 10000 {
		*Check availability
		if fileexists("$dir\permutations\\`variablename'_`len'.dta")==0 {
		permtest `reps' `len' `variablename'
		local tp_value_`variablename'_`len'=$tp_value
		local c_`variablename'_`len'=$c
	}
	else {
		use "$dir\permutations\\`variablename'_`len'.dta", clear
		local tp_value_`variablename'_`len'=tp_value[1]
		local c_`variablename'_`len'=c[1]
		}
	}
}

*Store information
use group_`group', clear
forvalues i=1/`till' {
	local variablename=variablename[`i']
	foreach len in 100 250 1000 10000 {
		replace ttest_`len'=`tp_value_`variablename'_`len'' in `i'
		replace permtest_`len'=`c_`variablename'_`len''/`reps' in `i' 
	}
	}
save group_`group', replace	
}


/* generate finished file */
clear
set obs 1
gen v=1
save finished_`group', replace

clear         
exit, STATA
exit
