# Supplementary material for: A non-parametric significance test to compare corpora
Source: PLoS One. 2019 Sep 19;14(9):e0222703. doi: 10.1371/journal.pone.0222703 (PMC6752893; doi:10.1371/journal.pone.0222703)
Supplement: S1 Code — Code required to reproduce all results presented in the paper. (ZIP) [file pone.0222703.s001.zip › example.do]

capture program drop perm_ttest
program perm_ttest, rclass
 args response fac_interest
 ttest `response', by(`fac_interest')
 return scalar Difference=r(mu_1)-r(mu_2)
 return scalar Tvalue=r(t)
 end

clear
set seed 13456

input y treatment
67 0
69 0
71 0
70 1
72 1
74 1
end

exit

*permute y Difference=r(Difference) Tvalue=r(Tvalue)  , left nowarn nodots nodrop reps(1000)	: perm_ttest y treatment 


capture program drop unique
program unique
args t1 t2 t3 c1 c2 c3
preserve
clear
set obs 6
gen y=.
replace y=`t1' in 1
replace y=`t2' in 2
replace y=`t3' in 3
replace y=`c1' in 4
replace y=`c2' in 5
replace y=`c3' in 6
gen treatment=1
replace treatment=0 if _n<=3
ttest y, by(treatment)
scalar t=r(t)
sum y if treatment==0
local y0=r(mean)
sum y if treatment==1
local diff=`y0'-r(mean)
restore

local new=_N+1
set obs `new'
foreach type in t1 t2 t3 c1 c2 c3 diff {
	replace `type'=``type'' in `new'
	}
	replace t=scalar(t) in `new'
end

clear 
set obs 1
foreach type in t1 t2 t3 c1 c2 c3 {
	gen `type'=.
	}

	gen diff=.
	gen double t=.


unique 71	72	74	67	69	70
unique 70	74	72	67	69	71
unique 70	71	74	67	69	72
unique 69	72	74	67	70	71
unique 69	71	74	67	70	72
unique 70	71	72	67	69	74
unique 69	70	74	67	71	72
unique 67	72	74	69	70	71
unique 69	71	72	67	70	74
unique 67	71	74	69	70	72
unique 69	70	72	67	71	74
unique 67	70	74	69	71	72
unique 69	70	71	67	72	74
unique 67	71	72	69	70	74
unique 67	69	74	70	71	72
unique 67	70	72	69	71	74
unique 67	70	71	69	72	74
unique 67	69	72	70	71	74
unique 67	69	71	70	72	74
unique 67	69	70	71	72	74

drop in 1
gsort -diff -t1 -t2 -t3 -c1 -c2 -c3

drop diff
gen mean_t=(t1+t2+t3)/3
gen mean_c=(c1+c2+c3)/3
gen diff=mean_t-mean_c

replace diff=round(diff,.01)
replace mean_t=round(mean_t,.01)
replace mean_c=round(mean_c,.01)
replace t=round(t,.01)
drop t
gen rank=_n

order t1 t2 t3 mean_t c1 c2 c3 mean_c diff rank

format mean* diff %12.2f

export excel using "example", firstrow(variables) replace

exit
