# Supplementary material for: A non-parametric significance test to compare corpora
Source: PLoS One. 2019 Sep 19;14(9):e0222703. doi: 10.1371/journal.pone.0222703 (PMC6752893; doi:10.1371/journal.pone.0222703)
Supplement: S1 Code — Code required to reproduce all results presented in the paper. (ZIP) [file pone.0222703.s001.zip › graph_counts.do]

local dir `c(pwd)'

use four_selected_words, clear

	foreach word in woman brother she he {
		preserve
		keep if lemma=="`word'"
		local variablename=variablename[1]
		use "`dir'\cards\\`variablename'_250", clear
		replace author="Austen" if author=="austen"
		replace author="Shakespeare" if author=="shakespeare"
		
		replace v=v
		ttest v, by(author) unequal

				noisily di "`lemma'"
				graph bar (mean) v, ///
					over(author) scheme(s2mono) graphregion(color(white)) yscale(nofextend) ///
					bar(1, fcolor(gs5)) ylabel(,nogrid) ytitle("") title("`word'") blabel(bar) nodraw saving(`word'.gph, replace)
		restore			
					}
	
	
	graph combine woman.gph brother.gph she.gph he.gph, cols(2) scheme(s2mono) graphregion(color(white)) xsize(1) ysize(1) 
	foreach word in woman brother she he {
		capture erase `word'.gph
	}
	
	graph export fig2.png, replace height(3000)  
	
	
	exit
