# Supplementary material for: A non-parametric significance test to compare corpora
Source: PLoS One. 2019 Sep 19;14(9):e0222703. doi: 10.1371/journal.pone.0222703 (PMC6752893; doi:10.1371/journal.pone.0222703)
Supplement: S1 Code — Code required to reproduce all results presented in the paper. (ZIP) [file pone.0222703.s001.zip › fig_ttr.do]

use ttr_250.dta, clear

replace ttr=ttr/250

replace author="Austen" if author=="austen"
replace author="Shakespeare" if author=="shakespeare"
graph box ttr, over(author) scheme(s2mono) graphregion(color(white)) yscale(nofextend) ylabel(, nogrid) ytitle("{it: M}") 

graph export fig1.png, height(3000) replace

exit
