# Supplementary material for: A non-parametric significance test to compare corpora
Source: PLoS One. 2019 Sep 19;14(9):e0222703. doi: 10.1371/journal.pone.0222703 (PMC6752893; doi:10.1371/journal.pone.0222703)
Supplement: S1 Code — Code required to reproduce all results presented in the paper. (ZIP) [file pone.0222703.s001.zip › cards.do]

global dir `c(pwd)'
local dir `c(pwd)'
local group `1'

*Program to calculate information

capture program drop cards
program cards
 args group length var lemma variablename
 qui {
 foreach author in shakespeare austen { 
	use `author', clear
	
	*Divide corpus into subsections with different segment length (`length')
	gen counter=1 if mod(_n,`length')==0
	replace counter=sum(counter)
	
	gen `variablename'=1 if lemma==`"`lemma'"'
	
	*Count occurences per subsection (called "pages" in the paper)
	collapse (sum) `variablename', by(counter) fast
	
	label var `variablename' `"`lemma'"'
	
	*Drop last segment
	sum counter
	drop if counter==r(max)
	keep counter `variablename'
	gen author="`author'"
	save `author'_counts_`group', replace
}

*Prepare one file per lemma for both authors
use shakespeare_counts_`group', clear
append using austen_counts_`group'

save `"$dir\cards\\`variablename'_`length'"', replace

*Cleaning up
capture erase shakespeare_counts_`group'.dta
capture erase austen_counts_`group'.dta
}
end

*Calculate information

use group_`group', clear
qui {
local till=_N
forvalues i=1/`till' {
	use group_`group', clear
	local lemma=lemma[`i']
	local variablename=variablename[`i']
	if mod(`i',100)==0 {
	noisily di "`i' of `till'"
}
	*4 different segement lengths ("pages")
	foreach len in 100 250 1000 10000 {
		*Check availability
		if fileexists("`dir'\cards\\`variablename'_`len'.dta")==0 {
		cards `group' `len' `i' `"`lemma'"' `variablename'
	}
	}
}
}

/* generate finished file */
clear
set obs 1
gen v=1
save finished_`group', replace

clear         
exit, STATA
exit
