# Supplementary material for: A non-parametric significance test to compare corpora
Source: PLoS One. 2019 Sep 19;14(9):e0222703. doi: 10.1371/journal.pone.0222703 (PMC6752893; doi:10.1371/journal.pone.0222703)
Supplement: S1 Code — Code required to reproduce all results presented in the paper. (ZIP) [file pone.0222703.s001.zip › call_cards.do]

local dir `c(pwd)'

*Make dir to store info
capture mkdir cards

*Use list of selected words
use selected, clear

	gen random=runiform()
	egen group = cut(random), group(`1') label
	
replace group=group+1		
sum group
local min=r(min)
local max=r(max)


*Start `1' different instances of Stata to prepare the data by calling cards.do
forvalues g=`min'/`max' {
	preserve
	keep if group==`g'
	save "`dir'\group_`g'", replace
	/************ insert the working directory of Stata here ************/
	winexec C:\Program Files (x86)\Stata14\StataMP-64 -q do `dir'\cards.do `g'
	restore
}

clear         
/* wait until everything is finished */
clear
 forvalues g=`min'/`max' {  
   capture confirm file finished_`g'.dta
   while _rc != 0 {
      sleep 2000
      capture confirm file finished_`g'.dta
   }
 }

forvalues g=1/`1' {
	capture erase finished_`g'.dta
	capture erase group_`g'.dta
}

exit	
