# Supplementary material for: A non-parametric significance test to compare corpora
Source: PLoS One. 2019 Sep 19;14(9):e0222703. doi: 10.1371/journal.pone.0222703 (PMC6752893; doi:10.1371/journal.pone.0222703)
Supplement: S1 Code — Code required to reproduce all results presented in the paper. (ZIP) [file pone.0222703.s001.zip › select.do]

use shakespeare_unigram, clear
rename match match_shakespeare

merge 1:1 lemma using austen_unigram

rename match match_austen
replace match_austen=0 if match_austen==.
replace match_shakespeare=0 if match_shakespeare==.
drop _merge

sum match_shakespeare
gen double rel_shakespeare=match_shakespeare/r(sum)

sum match_austen
gen double rel_austen=match_austen/r(sum)

count if (match_shakespeare==1&match_austen==0)|(match_shakespeare==0&match_austen==1)


drop if match_shakespeare+match_austen==1

gen sum=rel_austen+rel_shakespeare
gsort -sum lemma
drop sum
gen variablename="v"+string(_n)
save selected,replace
exit				
