# Supplementary material for: A non-parametric significance test to compare corpora
Source: PLoS One. 2019 Sep 19;14(9):e0222703. doi: 10.1371/journal.pone.0222703 (PMC6752893; doi:10.1371/journal.pone.0222703)
Supplement: S1 Code — Code required to reproduce all results presented in the paper. (ZIP) [file pone.0222703.s001.zip › get_data.do]

/*
Downloaded data from Project Gutenberg, Treetagging, Boiler-plate removal
*/
local dir `c(pwd)'

	foreach i in shakespeare austen {
	noisily di "tagging `i' of `till'" 
	cd `dir'\data\
	treetag `i'.txt tag.txt english
	
	import delimited tag.txt, bindquote(nobind) varnames(nonames) stripquote(no) case(preserve) encoding(utf8) clear 
	erase tag.txt
		
	rename v1 word
	rename v2 pos
	rename v3 lemma
	**Remove boiler
	if `"`i'"'=="shakespeare" {
		drop in 1/1390
		drop in 1126769/l
	}
	else {
		drop in 1/199
		drop in 911890/l
	}
	
	drop if ustrlen(pos)==1|pos=="``"|pos==`"SENT"'|pos=="''"|lemma=="."|lemma==`"`=char(34)'"'|lemma==`"!"'|lemma==`"'"'|lemma==`"?"'
	drop if lemma==","|lemma=="."|lemma==";"|lemma=="?"|lemma=="!"|lemma=="'"|lemma=="["|lemma=="]"|lemma=="("|lemma==")"
	drop if pos=="CD"
	replace lemma=ustrlower(lemma)
	cd `dir'
	save "`i'.dta", replace
}

*create unigram data
 foreach author in shakespeare austen { 
 	use `author', clear
	contract lemma, f(match)
	gsort -match
 	drop if lemma==""	
	save `author'_unigram, replace
	}
cd `dir'	
exit	
