# Supplementary material for: A non-parametric significance test to compare corpora
Source: PLoS One. 2019 Sep 19;14(9):e0222703. doi: 10.1371/journal.pone.0222703 (PMC6752893; doi:10.1371/journal.pone.0222703)
Supplement: S1 Code — Code required to reproduce all results presented in the paper. (ZIP) [file pone.0222703.s001.zip › treetag.ado]

/*
remember to:
enter PATH and C:\TreeTagger\bin\;%PATH%

(http://cental.fltr.ucl.ac.be/team/~panchenko/def/treetagger/INSTALL.txt)
*echo %PATH%
*/

capture program drop treetag
  program treetag
  version 14
	args infile outfile language
	qui {
	/* get current working directory */
	local dir `c(pwd)'
	/* switch to treetagger directory and copy file there */
	copy `infile' C:\TreeTagger\\`infile', replace
	cd C:\TreeTagger
	/*tag file */
	noisily di "tagging"
	!tag-`language' `infile' `outfile'
	/* copy back and erase old files */
	noisily di "cleaning up"
	copy `outfile' `dir'\\`outfile', replace
	!erase C:\TreeTagger\\`infile'
	!erase C:\TreeTagger\\`outfile'
	cd `dir'
	noisily di "tagged file: `outfile'"
}
	end

exit
