# Supplementary material for: A non-parametric significance test to compare corpora
Source: PLoS One. 2019 Sep 19;14(9):e0222703. doi: 10.1371/journal.pone.0222703 (PMC6752893; doi:10.1371/journal.pone.0222703)
Supplement: S1 Code — Code required to reproduce all results presented in the paper. (ZIP) [file pone.0222703.s001.zip › _master.do]

do get_data /* Downloaded data from Project Gutenberg, Treetagging using treetag.ado, Boiler-plate removal */
do select /*Select all words with a token frequency of at least 2 in the concatenation of both corpora*/
do call_cards 17 /*calls cards: preparation of freqs for different segment length */
do cr_ttr /* Calculate MeanTTR per page for each of the four different segment lengths */
do fig_ttr /* Prepare Figure 1 */
do graph_counts /* Prepare Figure 2 */
do example /* The example is based on https://www.stata.com/manuals/rpermute.pdf, last accessed 09/25/18 */
do call_permtest 16 1000 /*calls permtest: preparation of p-values (ttest and permutation) for different segment length | `2' == number of reps */
do permtest_4_selected_words 100000 /*Permtest with 100,000 repetitions for "brother woman he she" */
do results_perm_table.do /* Prepare Table 5 */
do analyze_ttr /* Analyze TTR data */
do ttr_p_values /* Permtest for TTR data */
do test_agreement 250 .01 /* Prepare Table 4 */ 
do dispersion /* (i) dispersion example */
do lnfactorial /* (iv) Exact p-value example */
exit

rename .txt as .do except for the treetag.ado
